# Supplementary material for: Dissipation, Residue and Human Dietary Risk Assessment of Pyraclostrobin and Cyazofamid in Grapes Using an HPLC-UV Detector
Source: Foods. 2024 Jan 18;13(2):314. doi: 10.3390/foods13020314 (PMC10814842; doi:10.3390/foods13020314)
Supplement: Supplementary file 1 [file foods-13-00314-s001.zip]

Archive with 1 entries (1 files):
- foods-2774396-supplementary.pdf
